# Supplementary material for: Sleep deprivation-induced anxiety-like behaviors are associated with alterations in the gut microbiota and metabolites
Source: Microbiol Spectr. 2024 Feb 29;12(4):e01437-23. doi: 10.1128/spectrum.01437-23 (PMC10986621; doi:10.1128/spectrum.01437-23)
Supplement: Table S1 — Different metabolites between baseline day and 7-day sleep deprivation. [file spectrum.01437-23-s0004.xlsx]

## Sheet: Supplementary Table S1
S#1：The different metabolites between baseline day and 7-day sleep deprivation
	d7-SD vs. Baseline
Metabolites	T-test p-value	FDR p-value	FC	log2(FC)
3-hydroxyphenylacetic acid	0.0043451	0.04597	4.9115	2.2962
3-methoxy-4-hydroxyphenylglycol sulfate	0.00272	0.035457	3.462	1.7916
alpha-Tocopherol (Vitamin E)	0.0040767	0.045091	3.0539	1.6106
9,10-dihydro-15-deoxy-.delta.12,14-prostaglandin j2	0.00032981	0.010032	3.0195	1.5943
Pi 36:1	9.4107e-05	0.0045799	2.9529	1.5621
Myristoleic acid	0.001236	0.024387	2.8431	1.5074
Beta-octylglucoside	0.0015532	0.027654	2.8155	1.4934
Tris(2-ethylhexl)phosphate	0.0033046	0.040068	2.7486	1.4587
Thymine	0.0028559	0.036575	2.7451	1.4569
His-ser	0.003403	0.040068	2.6868	1.4259
(-)-quebrachitol	0.0025467	0.034428	2.6821	1.4234
1-(1z-octadecenyl)-2-(9z-octadecenoyl)-sn-glycero-3-phosphoethanolamine	0.00023996	0.0092196	2.662	1.4125
Cis-9-palmitoleic acid	0.0039577	0.045091	2.5851	1.3702
Raltegravir	0.00097145	0.020262	2.4713	1.3052
P-tolyl-.beta.-d-glucuronide	0.00044696	0.013051	2.3153	1.2112
Pro-Trp	0.0017817	0.029888	2.3101	1.208
1-hexadecanoyl-2-sn-glycero-3-phosphate	0.0022526	0.033373	2.3083	1.2068
Oxandrolone	0.0026074	0.034608	2.277	1.1871
Arachidoyl ethanolamide	0.00076833	0.018093	2.27	1.1827
Sulfobacin b	0.0002551	0.0093111	2.1887	1.1301
Pi 34:2	0.00067638	0.017026	2.1189	1.0833
Pi 38:4	0.0045589	0.046767	2.0912	1.0644
1-stearoyl-2-myristoyl-sn-glycero-3-phosphocholine	0.0017595	0.029888	2.0681	1.0483
(25s)-7-dafachronic acid	0.0049389	0.048722	2.0042	1.003
1-(9z,12z-octadecadienoyl)-2-hydroxy-sn-glycero-3-phosphoethanolamine	1.8285e-05	0.0022247	0.48748	-1.0366
Stachydrine	0.0033156	0.040068	0.48126	-1.0551
4-[5-[[4-[5-[acetyl(hydroxy)amino]pentylamino]-4-oxobutanoyl]-hydroxyamino]pentylamino]-4-oxobutanoic acid	0.0013794	0.026176	0.4772	-1.0673
D-arabinose	0.0043279	0.04597	0.47398	-1.0771
1-piperazinecarboxamide, 4-(3-chloro-2-pyridinyl)-n-[4-(1,1-dimethylethyl)phenyl]-	0.0042125	0.045898	0.461	-1.1172
5(s),14(r)-lipoxin b4	0.00086714	0.018618	0.43547	-1.1994
1,2-dipalmitoleoyl-sn-glycero-3-phosphocholine	3.1231e-06	0.0009997	0.42201	-1.2446
2-linoleoylglycerol	2.5181e-05	0.0024457	0.41228	-1.2783
D-glucosaminic acid	0.002195	0.033373	0.40708	-1.2966
Glycochenodeoxycholate	0.0047897	0.047897	0.38243	-1.3867
1-lauroyl-2-hydroxy-sn-glycero-3-phosphocholine	0.0051133	0.04977	0.37449	-1.417
Cis-aconitate	7.5025e-05	0.0039613	0.35424	-1.4972
Phenylbenzimidazolesulfonic acid	7.597e-05	0.0039613	0.3524	-1.5047
4-heptenoic acid, 7-[(1r,2r,5s)-5-([1,1'-biphenyl]-4-ylmethoxy)-2-(4-morpholinyl)-3-oxocyclopentyl]-, (4z)-rel-	0.00013783	0.0062885	0.34263	-1.5453
Uridine	0.00080177	0.01829	0.34134	-1.5507
Biotin	5.1037e-05	0.003387	0.33468	-1.5792
Alanine betaine	0.00032303	0.010032	0.30927	-1.693
1-palmitoyl-2-oleoyl-sn-glycerol	1.1268e-05	0.0020565	0.30516	-1.7124
1-stearoyl-2-hydroxy-sn-glycero-3-phosphoethanolamine	0.00073436	0.017869	0.30452	-1.7154
Fa 18:2+2o	3.8334e-05	0.0027984	0.30211	-1.7269
1,2-dilinoleoylglycerol	4.1084e-06	0.0009997	0.29258	-1.7731
Tryptophan	0.00030742	0.010032	0.28437	-1.8141
1-myristoyl-sn-glycero-3-phosphocholine	1.6034e-06	0.0009997	0.27471	-1.864
Norvaline betaine	1.5645e-05	0.0022247	0.18677	-2.4206
Pregnenolone	0.0019497	0.031628	0.15322	-2.7063
N-methyl-l-leucine	6.2824e-05	0.0038218	0.11242	-3.153
