# Supplementary material for: Sleep deprivation-induced anxiety-like behaviors are associated with alterations in the gut microbiota and metabolites
Source: Microbiol Spectr. 2024 Feb 29;12(4):e01437-23. doi: 10.1128/spectrum.01437-23 (PMC10986621; doi:10.1128/spectrum.01437-23)
Supplement: Table S2 — Different metabolites among baseline day, 7-day sleep deprivation, and 14-day saline or mixed probiotic supplementation. [file spectrum.01437-23-s0005.xlsx]

## Sheet: anova_posthoc (2)
S#2：The different metabolites among baseline day, 7-day sleep deprivation and 14-day saline or mixed probiotics supplementation
HMDB ID	Metabolites	One-way ANOVA p-value	FDR<0.005	Fisher's LSD
	Norvaline betaine	3.709e-07	0.00027075	BSL - d07; BSL - SA-d21; BSL - SC-d21
HMDB0010379	1-myristoyl-sn-glycero-3-phosphocholine	7.6311e-07	0.00027854	BSL - d07; BSL - SA-d21; BSL - SC-d21; SA-d21 - d07; SA-d21 - SC-d21
	N-methyl-l-leucine	2.7159e-06	0.00048548	BSL - d07; BSL - SA-d21; BSL - SC-d21
	.beta.-tocotrienol	4.0972e-06	0.00048548	d07 - BSL; SA-d21 - BSL; SC-d21 - BSL; SC-d21 - d07; SC-d21 - SA-d21
HMDB0059911	Acetaminophen sulfate	4.3955e-06	0.00048548	d07 - BSL; BSL - SA-d21; BSL - SC-d21; d07 - SA-d21; d07 - SC-d21
HMDB0008002	1,2-dipalmitoleoyl-sn-glycero-3-phosphocholine	4.5308e-06	0.00048548	BSL - d07; BSL - SA-d21; BSL - SC-d21; SA-d21 - d07
	Trans-3'-hydroxycotinine o-.beta.-d-glucuronide	4.6552e-06	0.00048548	SA-d21 - BSL; SC-d21 - BSL; SA-d21 - d07; SC-d21 - d07; SC-d21 - SA-d21
HMDB0000072	Cis-aconitate	6.2659e-06	0.00057176	BSL - d07; BSL - SA-d21; BSL - SC-d21
	Enterostatin human	8.3239e-06	0.00060676	BSL - SA-d21; BSL - SC-d21; d07 - SA-d21; d07 - SC-d21
	Pi 38:4	9.986e-06	0.00060676	d07 - BSL; SA-d21 - BSL; SC-d21 - BSL; SC-d21 - d07; SC-d21 - SA-d21
	Baicalin	1.1991e-05	0.00060676	BSL - SA-d21; BSL - SC-d21; d07 - SA-d21; d07 - SC-d21
HMDB0002434	Hydroquinone	1.2609e-05	0.00060676	BSL - SA-d21; BSL - SC-d21; d07 - SA-d21; d07 - SC-d21
	Daidzein 4'-sulfate	1.2635e-05	0.00060676	d07 - BSL; BSL - SA-d21; BSL - SC-d21; d07 - SA-d21; d07 - SC-d21
	Pc(16:0e/10-hdohe)	1.3413e-05	0.00060676	BSL - d07; SA-d21 - BSL; SC-d21 - BSL; SA-d21 - d07; SC-d21 - d07
HMDB0000568	D-arabitol	1.3565e-05	0.00060676	SA-d21 - BSL; SC-d21 - BSL; SA-d21 - d07; SC-d21 - d07
	Pe(18:1e/12-hete)	1.4052e-05	0.00060676	SA-d21 - BSL; SC-d21 - BSL; SA-d21 - d07; SC-d21 - d07
HMDB0062496	L-carnitine	1.4462e-05	0.00060676	d07 - BSL; SA-d21 - BSL; SC-d21 - BSL; SC-d21 - d07; SC-d21 - SA-d21
	Phenylbenzimidazolesulfonic acid	1.5464e-05	0.00060676	BSL - d07; BSL - SA-d21; BSL - SC-d21
HMDB0011686	P-tolyl-.beta.-d-glucuronide	1.6677e-05	0.00060676	d07 - BSL; d07 - SA-d21; d07 - SC-d21
HMDB0000661	Glutaric acid	1.8927e-05	0.00060676	SA-d21 - BSL; SC-d21 - BSL; SA-d21 - d07; SC-d21 - d07
	Salidroside	1.9054e-05	0.00060676	SA-d21 - BSL; SC-d21 - BSL; SA-d21 - d07; SC-d21 - d07
	Pi 36:1	1.9413e-05	0.00060676	d07 - BSL; SA-d21 - BSL; SC-d21 - BSL
	1-hexadecanoyl-2-sn-glycero-3-phosphate	1.9947e-05	0.00060676	d07 - BSL; SA-d21 - BSL; SC-d21 - BSL; SC-d21 - d07; SC-d21 - SA-d21
HMDB0011375	1-(1z-octadecenyl)-2-(9z-octadecenoyl)-sn-glycero-3-phosphoethanolamine	1.9948e-05	0.00060676	d07 - BSL; SA-d21 - BSL; SC-d21 - BSL; SC-d21 - SA-d21
	5-methylbenzotriazole	2.0917e-05	0.00061078	BSL - d07; BSL - SA-d21; BSL - SC-d21; d07 - SC-d21
HMDB0000169	D-Mannose	2.5101e-05	0.00067543	SA-d21 - BSL; SC-d21 - BSL; SA-d21 - d07; SC-d21 - d07
HMDB0001565	Phosphorylcholine	2.5836e-05	0.00067543	BSL - d07; BSL - SA-d21; BSL - SC-d21
HMDB0007102	1-palmitoyl-2-oleoyl-sn-glycerol	2.7053e-05	0.00067543	BSL - d07; BSL - SA-d21; BSL - SC-d21; SA-d21 - d07
HMDB0062473	D-(+)-mannose	2.8297e-05	0.00067543	SA-d21 - BSL; SC-d21 - BSL; SA-d21 - d07; SC-d21 - d07
	1,2-dilinoleoylglycerol	2.8895e-05	0.00067543	BSL - d07; BSL - SC-d21; SA-d21 - d07
HMDB0062538	D-fructose	2.9025e-05	0.00067543	SA-d21 - BSL; SC-d21 - BSL; SA-d21 - d07; SC-d21 - d07
	9s-hydroxy-10e,12z,15z-octadecatrienoic acid	2.9608e-05	0.00067543	BSL - d07; BSL - SA-d21; BSL - SC-d21
HMDB0001167	Pyruvaldehyde	3.1813e-05	0.00070374	SA-d21 - BSL; SC-d21 - BSL; SA-d21 - d07; SC-d21 - d07
HMDB0000211	Myo-inositol	4.5498e-05	0.00096269	BSL - d07; BSL - SA-d21; BSL - SC-d21
HMDB0013679	Bergaptol	4.6157e-05	0.00096269	SA-d21 - BSL; SA-d21 - d07; SC-d21 - d07; SA-d21 - SC-d21
HMDB0000653	Cholesteryl sulfate	5.0788e-05	0.0010236	d07 - BSL; SA-d21 - BSL; SC-d21 - BSL; SC-d21 - d07; SC-d21 - SA-d21
	Gln-glu	5.2271e-05	0.0010236	SA-d21 - BSL; SC-d21 - BSL; SA-d21 - d07; SC-d21 - d07
	Fa 18:2+2o	5.4005e-05	0.0010236	BSL - d07; BSL - SA-d21; BSL - SC-d21
HMDB0000929	Tryptophan	5.6035e-05	0.0010236	BSL - d07; BSL - SA-d21; BSL - SC-d21
HMDB0000682	Indoxyl sulfate	5.609e-05	0.0010236	BSL - d07; BSL - SA-d21; BSL - SC-d21; d07 - SA-d21
	Guanylurea	6.2407e-05	0.0010897	d07 - BSL; SA-d21 - BSL; SC-d21 - BSL; SC-d21 - d07; SC-d21 - SA-d21
HMDB0000030	Biotin	6.2697e-05	0.0010897	BSL - d07; BSL - SA-d21; SC-d21 - d07; SC-d21 - SA-d21
	DL-O-tyrosine	6.6485e-05	0.0011287	BSL - d07; BSL - SA-d21; BSL - SC-d21
	1-(9z,12z-octadecadienoyl)-2-hydroxy-sn-glycero-3-phosphoethanolamine	6.9272e-05	0.0011493	BSL - d07; BSL - SA-d21; BSL - SC-d21
	4-[5-[[4-[5-[acetyl(hydroxy)amino]pentylamino]-4-oxobutanoyl]-hydroxyamino]pentylamino]-4-oxobutanoic acid	7.8567e-05	0.0012745	BSL - d07; BSL - SA-d21; BSL - SC-d21
HMDB0003466	L-Gulonic gamma-lactone	8.046e-05	0.0012769	SA-d21 - BSL; SC-d21 - BSL; SA-d21 - d07; SC-d21 - d07
HMDB0003312	Daidzein	8.9262e-05	0.0013864	d07 - BSL; d07 - SA-d21; d07 - SC-d21
	Pc(18:1e/12-hete)	9.6522e-05	0.0014679	d07 - BSL; SA-d21 - BSL; SC-d21 - BSL; SC-d21 - d07
HMDB0000019	3-methyl-2-oxobutyric acid	9.9338e-05	0.0014799	SC-d21 - BSL; SC-d21 - d07; SC-d21 - SA-d21
	2-aminophenol	0.00011342	0.0016559	BSL - SA-d21; BSL - SC-d21; d07 - SA-d21; d07 - SC-d21
	Corynanthine	0.00012145	0.0017384	SA-d21 - BSL; SC-d21 - BSL; SA-d21 - d07; SC-d21 - d07
HMDB0008034	1-stearoyl-2-palmitoyl-sn-glycero-3-phosphocholine	0.00012641	0.0017746	SA-d21 - BSL; SC-d21 - BSL; SC-d21 - d07; SC-d21 - SA-d21
HMDB0011756	L-leucine, n-acetyl	0.00013965	0.0019234	SA-d21 - BSL; SC-d21 - BSL; SA-d21 - d07; SC-d21 - d07
	1-o-(9z-octadecenyl)-sn-glycero-2,3-cyclic-phosphate	0.00016714	0.0022595	d07 - BSL; BSL - SA-d21; d07 - SA-d21; d07 - SC-d21
	Fluazifop	0.00017263	0.0022913	BSL - SA-d21; BSL - SC-d21; d07 - SA-d21; d07 - SC-d21
	(2s,3r,5r,10r,13r,14s,17s)-2,3,14-trihydroxy-10,13-dimethyl-17-[(2r,3r,5r)-2,3,6-trihydroxy-5,6-dimethylheptan-2-yl]-2,3,4,5,9,11,12,15,16,17-decahydro-1h-cyclopenta[a]phenanthren-6-one	0.00019444	0.0025156	SA-d21 - BSL; SC-d21 - BSL; SC-d21 - d07
HMDB0034435	2',6'-dihydroxy 4'-methoxydihydrochalcone	0.00019842	0.0025156	BSL - d07; SA-d21 - BSL; SC-d21 - BSL; SA-d21 - d07; SC-d21 - d07
HMDB0062251	Alanine	0.00019987	0.0025156	d07 - BSL; SA-d21 - BSL; SC-d21 - BSL; SC-d21 - d07; SC-d21 - SA-d21
	Alanine betaine	0.00022143	0.0027397	BSL - d07; BSL - SC-d21; SA-d21 - SC-d21
HMDB0000126	Glycerophosphate(2)	0.000252	0.003066	BSL - d07; BSL - SA-d21; BSL - SC-d21
HMDB0010381	1-pentadecanoyl-sn-glycero-3-phosphocholine	0.00026287	0.0031458	BSL - d07; BSL - SA-d21; BSL - SC-d21
	Pi 34:2	0.00029895	0.0035198	d07 - BSL; SA-d21 - BSL; SC-d21 - BSL
HMDB0011130	1-stearoyl-2-hydroxy-sn-glycero-3-phosphoethanolamine	0.00031171	0.0036119	BSL - d07; BSL - SA-d21; BSL - SC-d21
HMDB0008031	1-stearoyl-2-myristoyl-sn-glycero-3-phosphocholine	0.00032643	0.0037233	d07 - BSL; SC-d21 - BSL; SC-d21 - d07; SC-d21 - SA-d21
HMDB0011745	N-acetyl-l-methionine	0.00036591	0.0041094	BSL - d07; BSL - SA-d21; BSL - SC-d21
HMDB0002183	Cis-4,7,10,13,16,19-docosahexaenoic acid	0.00037611	0.00416	SA-d21 - BSL; SC-d21 - BSL; SA-d21 - d07; SC-d21 - d07
	4-heptenoic acid, 7-[(1r,2r,5s)-5-([1,1'-biphenyl]-4-ylmethoxy)-2-(4-morpholinyl)-3-oxocyclopentyl]-, (4z)-rel-	0.00038917	0.0042402	BSL - d07; BSL - SA-d21; BSL - SC-d21
	2,6-di-tert-butyl-4-methoxyphenol	0.00041042	0.0044059	d07 - BSL; SA-d21 - BSL; SC-d21 - BSL
HMDB0000086	Glycerophosphocholine	0.00043084	0.0045417	BSL - d07; BSL - SA-d21; BSL - SC-d21
	2,6-di-tert-butylphenol	0.0004355	0.0045417	BSL - SA-d21; BSL - SC-d21; d07 - SA-d21; d07 - SC-d21
HMDB0000253	Pregnenolone	0.00045999	0.0047286	BSL - d07; BSL - SA-d21; BSL - SC-d21
HMDB0000177	Histidine	0.00046639	0.0047286	BSL - d07; BSL - SC-d21; d07 - SC-d21; SA-d21 - SC-d21
	9,10-dihydro-15-deoxy-.delta.12,14-prostaglandin j2	0.00047872	0.0047872	d07 - BSL; SC-d21 - BSL; SC-d21 - SA-d21
	.alpha.-guanidinoglutaric acid	0.00048943	0.0048282	BSL - d07; BSL - SA-d21; BSL - SC-d21
