# Supplementary material for: Sleep deprivation-induced anxiety-like behaviors are associated with alterations in the gut microbiota and metabolites
Source: Microbiol Spectr. 2024 Feb 29;12(4):e01437-23. doi: 10.1128/spectrum.01437-23 (PMC10986621; doi:10.1128/spectrum.01437-23)
Supplement: Table S3 — Different metabolites between 7-day sleep deprivation (d7-SD) and 14-day saline supplementation (d21-SA). [file spectrum.01437-23-s0006.xlsx]

## Sheet: Sheet1
S#3: The different metabolites between 7-day sleep deprivation (d7-SD) and 14-day saline supplementation (d21-SA)
	d21-SA vs. d7-SD
Metabolites	p-value	FDR p-value	FC	log2(FC)
Pc(16:0e/10-hdohe)	6.0888e-05	0.017106	2.2981	1.2004
Capecitabine	1.7479e-06	0.001276	0.35162	-1.5079
N-acetyl-5-hydroxytryptamine	0.0004348	0.039675	0.34267	-1.5451
2-aminophenol	0.00088485	0.049688	0.30422	-1.7168
Enterostatin human	0.00068048	0.041396	0.22056	-2.1807
Salicylic acid	0.00015805	0.023984	0.21993	-2.1849
Asp-Gly-Lys	0.00016427	0.023984	0.20981	-2.2528
Meperidine	0.00026967	0.032809	0.19313	-2.3724
Benzoic acid	0.00059643	0.041396	0.17982	-2.4754
Acetaminophen sulfate	7.0298e-05	0.017106	0.11183	-3.1606
Daidzein 4'-sulfate	0.00066187	0.041396	0.076376	-3.7107
