# Supplementary material for: Sleep deprivation-induced anxiety-like behaviors are associated with alterations in the gut microbiota and metabolites
Source: Microbiol Spectr. 2024 Feb 29;12(4):e01437-23. doi: 10.1128/spectrum.01437-23 (PMC10986621; doi:10.1128/spectrum.01437-23)
Supplement: Table S4 — Different metabolites between baseline day and 14-day saline supplementation (d21-SA). [file spectrum.01437-23-s0007.xlsx]

## Sheet: Sheet1
S#4：The different metabolites between baseline day and 14-day saline supplementation (d21-SA)
	d21-SA vs. Baseline
Metabolites	p-value	FDR p-value	FC	log2(FC)
L-Anserine	0.0045252	0.049514	9.3557	3.2259
Sm d42:2	0.0021632	0.032228	7.5219	2.9111
Pi 36:1	0.00014657	0.0094482	5.0202	2.3278
Pg 36:5	0.0027717	0.035852	4.8237	2.2701
L-leucine, n-acetyl	0.00075805	0.016769	4.6888	2.2292
Pi 38:4	0.00031294	0.010879	3.8217	1.9342
1-stearoyl-2-palmitoyl-sn-glycero-3-phosphocholine	0.0016998	0.027575	3.7329	1.9003
(2s,3r,5r,10r,13r,14s,17s)-2,3,14-trihydroxy-10,13-dimethyl-17-[(2r,3r,5r)-2,3,6-trihydroxy-5,6-dimethylheptan-2-yl]-2,3,4,5,9,11,12,15,16,17-decahydro-1h-cyclopenta[a]phenanthren-6-one	0.00039079	0.012403	3.5248	1.8175
Tris(2-ethylhexl)phosphate	0.00094241	0.020141	3.524	1.8172
Oxandrolone	0.002073	0.031527	3.2115	1.6833
Cholesteryl sulfate	0.00025891	0.0099475	3.1497	1.6552
1-(1z-octadecenyl)-2-(4z,7z,10z,13z,16z,19z-docosahexaenoyl)-sn-glycero-3-phosphoethanolamine	0.0024637	0.034586	3.0599	1.6135
(r)-(+)-arachidonyl-1'-hydroxy-2'-propylamide	0.0011422	0.022535	2.8461	1.509
Pe(18:1e/12-hete)	6.8956e-05	0.00753	2.7355	1.4518
Pristimerin	0.0003812	0.012403	2.5326	1.3406
2,4,6-tri-tert-butylaniline	0.0025694	0.035381	2.501	1.3225
2-aminobenzamide	5.7945e-05	0.00753	2.1344	1.0938
Pc(18:1e/14,15-eet)	0.0014653	0.024875	2.0839	1.0593
Pc(18:1e/12-hete)	0.0028621	0.036024	2.0129	1.0093
1-myristoyl-sn-glycero-3-phosphocholine	0.0039841	0.046165	0.47413	-1.0767
5-aminovaleric acid betaine	0.0023208	0.033219	0.45536	-1.1349
3-(cyclohexylamino)-2-hydroxy-1-propanesulfonic acid	0.0018536	0.029397	0.44883	-1.1557
Dimethyl sulfone	0.00042382	0.012619	0.417	-1.2619
4-aminoantipyrine	0.0030468	0.037698	0.41635	-1.2641
9s-hydroxy-10e,12z,15z-octadecatrienoic acid	0.001399	0.024497	0.4137	-1.2734
3,4-dihydrocoumarin	0.00070311	0.01604	0.3894	-1.3607
5-methylbenzotriazole	0.0027994	0.035852	0.37377	-1.4198
Oxalic acid	0.0004865	0.013154	0.37293	-1.423
Ile-Pro	0.0002342	0.0094979	0.36558	-1.4517
Isoleucine	0.0041316	0.047029	0.35429	-1.497
4-[5-[[4-[5-[acetyl(hydroxy)amino]pentylamino]-4-oxobutanoyl]-hydroxyamino]pentylamino]-4-oxobutanoic acid	0.00051849	0.013518	0.34841	-1.5211
Fluazifop	0.0016408	0.027222	0.34229	-1.5467
2-hydroxyadenine	0.0026172	0.035381	0.33786	-1.5655
Aniline	0.0002309	0.0094979	0.33301	-1.5864
Cis-aconitate	0.0022434	0.032753	0.31318	-1.6749
Enterostatin human	0.00067756	0.015956	0.31252	-1.678
Phosphocholine	0.0001931	0.0094979	0.29262	-1.7729
Indoxyl sulfate	7.3844e-05	0.00753	0.29079	-1.7819
Trigonelline	0.00021237	0.0094979	0.29072	-1.7823
Methylpicolinate	0.00011075	0.008085	0.27916	-1.8408
2-aminophenol	5.2256e-05	0.00753	0.27644	-1.855
Glycerophosphocholine	0.00027801	0.010147	0.27017	-1.8881
Trimethylamine n-oxide	0.001204	0.023129	0.26909	-1.8938
Tryptophan	0.00020814	0.0094979	0.26257	-1.9292
Asp-Gly-Lys	0.0018927	0.029397	0.24244	-2.0443
2-piperidone	0.00015531	0.0094482	0.24094	-2.0532
Acetaminophen sulfate	0.00060521	0.015234	0.20352	-2.2968
Norvaline betaine	0.00016992	0.0094979	0.20072	-2.3167
S(-)-cathinone	0.0011069	0.022446	0.18517	-2.4331
Indolelactic acid	0.001242	0.023247	0.17625	-2.5043
(2s,3s,4s,5r,6s)-3,4,5-trihydroxy-6-(5-hydroxy-4-oxo-2-phenylchromen-7-yl)oxyoxane-2-carboxylic acid	0.00010219	0.008085	0.16787	-2.5745
Hydroquinone	8.252e-05	0.00753	0.15272	-2.711
Baicalin	5.7134e-06	0.0020854	0.14391	-2.7968
2,6-di-tert-butylphenol	2.3859e-05	0.0058058	0.13877	-2.8493
Daidzein 4'-sulfate	2.0393e-06	0.0014887	0.12722	-2.9746
Bata-hydroxypyruvic acid	0.0041875	0.047029	0.12414	-3.01
N-methyl-l-leucine	0.00065228	0.015872	0.088553	-3.4973
