# Supplementary material for: Sleep deprivation-induced anxiety-like behaviors are associated with alterations in the gut microbiota and metabolites
Source: Microbiol Spectr. 2024 Feb 29;12(4):e01437-23. doi: 10.1128/spectrum.01437-23 (PMC10986621; doi:10.1128/spectrum.01437-23)
Supplement: Table S5 — Different metabolites between baseline day and 14-day mixed probiotic supplementation (d21-MP). [file spectrum.01437-23-s0008.xlsx]

## Sheet: Sheet1
S#5：The different metabolites between baseline day and 14-day mixed probiotics supplementation (d21-MP)
	d21-MP vs. Baseline
Metabolites	p-value	FDR p-value	FC	log2(FC)
Corynanthine	0.00042225	0.028873	21.309	4.4134
1-hexadecanoyl-2-sn-glycero-3-phosphate	0.00089421	0.031171	3.4682	1.7942
.beta.-tocotrienol	0.0012024	0.036574	2.7648	1.4672
16,19,22,25,28,31-tetratriacontahexaenoic acid, (all-z)-	4.1903e-05	0.025971	2.6135	1.386
L-carnitine	0.00019181	0.028873	2.5929	1.3745
1-(1z-octadecenyl)-2-(9z-octadecenoyl)-sn-glycero-3-phosphoethanolamine	0.00064624	0.029321	2.5283	1.3382
Guanylurea	0.00053018	0.028873	2.4565	1.2966
Pristimerin	0.0019007	0.049228	2.4213	1.2758
Pe 40:4	0.00047645	0.028873	2.4132	1.271
Maslinic Acid	0.00025441	0.028873	2.1732	1.1198
Gln-glu	0.00076428	0.030252	2.1284	1.0898
Fluazifop	0.00060189	0.029292	0.44214	-1.1774
Bendiocarb	0.00035365	0.028873	0.33344	-1.5845
Fa 18:2+2o	0.00068281	0.029321	0.31982	-1.6447
Dimethyl sulfoxide	0.0017711	0.048736	0.29301	-1.771
5-methylbenzotriazole	0.00037344	0.028873	0.2825	-1.8237
9s-hydroxy-10e,12z,15z-octadecatrienoic acid	0.00055282	0.028873	0.28004	-1.8363
1-myristoyl-sn-glycero-3-phosphocholine	0.0018026	0.048736	0.26498	-1.9161
Hydroquinone	7.1152e-05	0.025971	0.25329	-1.9811
Trimethylamine n-oxide	0.0013504	0.039431	0.21512	-2.2168
Trehalose	0.00053522	0.028873	0.20177	-2.3092
Norvaline betaine	0.00089671	0.031171	0.17768	-2.4926
Baicalin	0.00055373	0.028873	0.17406	-2.5224
