# Supplementary material for: Sleep deprivation-induced anxiety-like behaviors are associated with alterations in the gut microbiota and metabolites
Source: Microbiol Spectr. 2024 Feb 29;12(4):e01437-23. doi: 10.1128/spectrum.01437-23 (PMC10986621; doi:10.1128/spectrum.01437-23)
Supplement: Table S6 — Spearman's correlation analysis between movement behaviors and serum metabolites. [file spectrum.01437-23-s0009.xlsx]

## Sheet: Metabolites
S#6：The spearman’s correlation analysis between movement behaviors and serum metabolites
	Total Distance		Average Velocity		Upright numbers		Time in central zone
Metabolites	Coefficient R	P-value	Coefficient R	P-value	Coefficient R	P-value	Coefficient R	P-value
3-hydroxyphenylacetic acid	0.0411568	0.829036	0.0166852	0.930265	0.0600315	0.752671	-0.0167935	0.929814
3-methoxy-4-hydroxyphenylglycol sulfate	-0.426919	0.0186303	-0.428254	0.0182256	-0.555013	0.00145597	0	1
alpha-Tocopherol (Vitamin E)	-0.068743	0.718137	-0.0585095	0.758756	-0.0662802	0.727849	0.0966483	0.611409
9,10-dihydro-15-deoxy-.delta.12,14-prostaglandin j2	-0.505228	0.00440319	-0.462959	0.0099879	-0.479806	0.0072936	-0.116526	0.539734
Pi 36:1	-0.324583	0.0801173	-0.337041	0.0685588	-0.310423	0.0950092	0.0250189	0.895592
Myristoleic acid	-0.149722	0.429714	-0.110567	0.560798	-0.199733	0.289961	-0.138803	0.46447
Phenylbenzimidazolesulfonic acid	0.631146	0.000184277	0.676529	4.05356e-05	0.536713	0.00223006	0.168963	0.372089
4-heptenoic acid, 7-[(1r,2r,5s)-5-([1,1'-biphenyl]-4-ylmethoxy)-2-(4-morpholinyl)-3-oxocyclopentyl]-, (4z)-rel-	0.613793	0.000309289	0.608899	0.000355993	0.462176	0.0101312	0.313593	0.0915064
Uridine	0.728142	5.09467e-06	0.696107	1.94067e-05	0.676638	4.03766e-05	0.297485	0.110368
Biotin	0.457175	0.0110876	0.470523	0.00868958	0.477797	0.0075783	0.282062	0.131011
Alanine betaine	0.762403	9.76453e-07	0.699221	1.71696e-05	0.693599	2.13949e-05	0.222428	0.237447
1-palmitoyl-2-oleoyl-sn-glycerol	0.703671	1.43753e-05	0.678754	3.73843e-05	0.662802	6.58166e-05	0.228597	0.224349
1-stearoyl-2-hydroxy-sn-glycero-3-phosphoethanolamine	0.778865	3.99266e-07	0.721468	6.83288e-06	0.658562	7.60709e-05	0.264241	0.158235
Fa 18:2+2o	0.574194	0.0009066	0.60356	0.000413944	0.483377	0.00680982	0.249161	0.184253
1,2-dilinoleoylglycerol	0.683648	3.1211e-05	0.652503	9.31973e-05	0.668158	5.46371e-05	0.228597	0.224349
Tryptophan	0.63604	0.000158334	0.660067	7.22783e-05	0.539391	0.00209829	0.251217	0.180539
1-myristoyl-sn-glycero-3-phosphocholine	0.752614	1.60798e-06	0.728142	5.09467e-06	0.677307	3.94075e-05	0.248133	0.186129
Norvaline betaine	0.808231	6.60691e-08	0.806897	7.21661e-08	0.742025	2.69002e-06	0.2214	0.239678
Pregnenolone	0.640044	0.000139578	0.643159	0.000126383	0.596298	0.000506036	0.231339	0.218688
N-methyl-l-leucine	0.785539	2.71871e-07	0.800667	1.07998e-07	0.687127	2.73967e-05	0.309138	0.0964588
Corynanthine	-0.450945	0.0123837	-0.462959	0.0099879	-0.328053	0.076757	0.0757421	0.690777
1-hexadecanoyl-2-sn-glycero-3-phosphate	-0.552836	0.00153365	-0.588877	0.000618347	-0.499668	0.00493306	0.0267325	0.888484
Bendiocarb	0.618242	0.00027162	0.602225	0.000429671	0.516182	0.0035005	0.21763	0.247979
Dimethyl sulfoxide	0.536819	0.00222474	0.550167	0.00163383	0.431156	0.0173708	0.107615	0.571369
5-methylbenzotriazole	0.810901	5.5263e-08	0.796663	1.38926e-07	0.703195	1.46533e-05	0.329016	0.0758449
9s-hydroxy-10e,12z,15z-octadecatrienoic acid	0.603115	0.000419129	0.652948	9.18318e-05	0.514397	0.00363573	0.312907	0.0922555
Hydroquinone	0.583537	0.000712151	0.595106	0.000522773	0.404376	0.0266656	0.271781	0.146263
Trimethylamine n-oxide	0.74772	2.0461e-06	0.699221	1.71696e-05	0.573535	0.000921897	0.231682	0.217987
Trehalose	0.575528	0.000876252	0.56485	0.00114601	0.464854	0.00964822	0.247447	0.187388
Baicalin	0.554616	0.00146986	0.575083	0.000886268	0.407947	0.0252315	0.17616	0.351759
N-acetyl-5-hydroxytryptamine	0.459844	0.010568	0.448721	0.0128763	0.254186	0.175271	0.171362	0.365237
2-aminophenol	0.548387	0.00170374	0.544383	0.0018706	0.351932	0.0564911	0.27418	0.142594
Enterostatin human	0.496329	0.00527666	0.544383	0.0018706	0.38987	0.0331911	0.196381	0.298298
Salicylic acid	0.179533	0.342467	0.193771	0.304894	-0.00959612	0.959861	0.156625	0.408499
Asp-Gly-Lys	0.504338	0.00448456	0.45584	0.0113553	0.307076	0.0988178	0.293715	0.115174
Meperidine	0.366407	0.0464272	0.363293	0.0484621	0.181657	0.336692	0.190212	0.314033
Benzoic acid	0.352614	0.0559814	0.353504	0.0553218	0.190807	0.312495	0.113785	0.549379
Acetaminophen sulfate	0.31079	0.0945991	0.377976	0.0394566	0.0948454	0.618102	0.198437	0.293166
Daidzein 4'-sulfate	0.280979	0.132561	0.329477	0.0754102	0.141264	0.456512	0.0562068	0.767987
