# Supplementary material for: Sleep deprivation-induced anxiety-like behaviors are associated with alterations in the gut microbiota and metabolites
Source: Microbiol Spectr. 2024 Feb 29;12(4):e01437-23. doi: 10.1128/spectrum.01437-23 (PMC10986621; doi:10.1128/spectrum.01437-23)
Supplement: Table S7 — Spearman's correlation analysis between movement behaviors and gut microbes. [file spectrum.01437-23-s0010.xlsx]

## Sheet: Taxa
S#7： The spearman’s correlation analysis between movement behaviors and gut microbes
	Total Distance		Average Velocity		Upright numbers		Time in central zone
Bacteria secies	Coefficient R	P-value	Coefficient R	P-value	Coefficient R	P-value	Coefficient R	P-value
s__Prevotella_sp_P2_180	-0.467878	0.0120472	-0.467878	0.0120472	-0.416372	0.0275267	-0.233379	0.232003
s__Akkermansia_muciniphila	0.631076	0.000317319	0.631076	0.000317319	0.568573	0.0015948	0.336723	0.0797548
s__Escherichia_coli	0.184965	0.346047	0.184965	0.346047	0.12686	0.520042	0.177339	0.366637
s__Bacteroides_uniformis	0.393034	0.0385443	0.393034	0.0385443	0.386696	0.0420765	0.146955	0.455533
s__Bacteroides_sartorii	0.415609	0.0278412	0.415609	0.0278412	0.380602	0.0457111	0.193432	0.324018
s__Lactobacillus_johnsonii	-0.00471072	0.98102	-0.00471072	0.98102	-0.049537	0.802334	-0.00618624	0.975076
s__Corynebacterium_stationis	-0.232903	0.232983	-0.232903	0.232983	-0.241182	0.216316	0.155332	0.429952
s__Oligella_ureolytica	-0.150428	0.44483	-0.150428	0.44483	-0.168015	0.392763	-0.0134178	0.945972
s__Parabacteroides_distasonis	0.406413	0.0318654	0.406413	0.0318654	0.394427	0.0378003	0.0897317	0.649767
s__Prevotella_sp_MGM2	-0.310496	0.10781	-0.310496	0.10781	-0.188193	0.337546	-0.170286	0.386303
s__Streptococcus_hyointestinalis	-0.163755	0.405044	-0.163755	0.405044	-0.0804212	0.684149	-0.281098	0.147332
s__Prevotella_sp_CAG_1031	-0.49655	0.00719354	-0.49655	0.00719354	-0.434938	0.0207204	-0.261256	0.179314
s__Bacteroides_caecimuris	0.52753	0.00391608	0.52753	0.00391608	0.555994	0.00212597	0.31327	0.104536
s__Bacteroides_vulgatus	0.509641	0.00560146	0.509641	0.00560146	0.424872	0.0242148	0.153031	0.436899
s__Psychrobacter_pasteurii	-0.210884	0.281395	-0.210884	0.281395	-0.255181	0.190009	-0.0267498	0.892519
s__Bacteroides_dorei	0.36429	0.0566721	0.36429	0.0566721	0.409593	0.0304239	0.148188	0.451717
s__Desulfovibrionaceae_bacterium	-0.0256474	0.896925	-0.0256474	0.896925	-0.0607551	0.758758	-0.394231	0.0379042
s__Bacteroides_thetaiotaomicron	0.545507	0.00267915	0.545507	0.00267915	0.582285	0.00115042	0.332963	0.0833908
s__Adlercreutzia_equolifaciens	-0.341731	0.0751008	-0.341731	0.0751008	-0.337942	0.0786014	-0.102592	0.603421
s__Bifidobacterium_pseudolongum	-0.0836283	0.672232	-0.0836283	0.672232	-0.161928	0.410378	0.00575048	0.976831
s__Aerococcaceae_bacterium	-0.257926	0.185124	-0.257926	0.185124	-0.321942	0.0947799	0.0632553	0.749139
s__Vagococcus_lutrae	-0.159435	0.417716	-0.159435	0.417716	-0.116785	0.553968	0.0277533	0.888512
